# Supplementary material for: A protein complex required for polar growth of rhizobial infection threads
Source: Nat Commun. 2019 Jun 28;10:2848. doi: 10.1038/s41467-019-10029-y (PMC6599036; doi:10.1038/s41467-019-10029-y)
Supplement: Supplementary file 6 — Source Data [file 41467_2019_10029_MOESM6_ESM.xlsx]

## Sheet: Fig7b
Source Data Figure 7b Quantification of VPY-GFP puncta numbers
Genotype/construct/plant	GFP punctate number			Genotype/construct/plant	GFP punctate number
A17/A143/1# -1	3			l-1/ A143 -1#-1	2
A17/A143/1# -2	2			l-1/ A143 -1#-2	1
A17/A143/1# -3	2			l-1/ A143 -1#-3	1
A17/A143/1# -4	3			l-1/ A143 -1#-4	1
A17/A143/1# -5	2			l-1/ A143 -1#-5	0
A17/A143/1# -6	1			l-1/ A143 -1#-6	1
A17/A143/1# -7	3			l-1/ A143 -1#-7	1
A17/A143/1# -8	4			l-1/ A143 -1#-8	1
A17/A143/1# -9	1			l-1/ A143 -1#-9	2
A17/A143/1# -10	3			l-1/ A143 -1#-10	0
A17/A143/1# -11	4			l-1/ A143 -1#-11	0
A17/A143/1# -12	2			l-1/ A143 -1#-12	0
A17/A143/1# -13	2			l-1/ A143 -1#-13	2
A17/A143/1# -14	1			l-1/ A143 -2#-1	1
A17/A143/1# -15	3			l-1/ A143 -2#-2	1
A17/A143/2#1 1	3			l-1/ A143 -2#-3	1
A17/A143/2#1 2	1			l-1/ A143 -2#-4	1
A17/A143/2#1 3	2			l-1/ A143 -2#-5	0
A17/A143/2#1 4	2			l-1/ A143 -2#-6	1
A17/A143/2#1 5	1			l-1/ A143 -2#-7	2
A17/A143/2#1 6	2			l-1/ A143 -2#-8	1
A17/A143/2#1 7	1			l-1/ A143 -2#-9	1
A17/A143/2#1 8	1			l-1/ A143 -2#-10	2
A17/A143/2#1 9	1			l-1/ A143 -2#-11	1
A17/A143/2#1 10	5			l-1/ A143 -2#-12	0
A17/A143/2#1 11	2			l-1/ A143 -2#-13	0
A17/A143/2#1 12	3			l-1/ A143 -2#-14	2
A17/A143/2#1 13	3			l-1/ A143 -3#-1	0
A17/A143/2#1 14	4			l-1/ A143 -3#-2	1
A17/A143/2#1 15	4			l-1/ A143 -3#-3	1
A17/A143/3# 1	4			l-1/ A143 -3#-4	1
A17/A143/3# 2	3			l-1/ A143 -3#-5	1
A17/A143/3# 3	1			l-1/ A143 -3#-6	1
A17/A143/3# 4	2			l-1/ A143 -3#-7	1
A17/A143/3# 5	2			l-1/ A143 -3#-8	1
A17/A143/3# 6	2			l-1/ A143 -3#-9	1
A17/A143/3# 7	2			l-1/ A143 -3#-10	1
A17/A143/3# 8	3			l-1/ A143 -3#-11	1
A17/A143/3# 9	3			l-1/ A143 -4#-1	1
A17/A143/3# 10	4			l-1/ A143 -4#-2	1
A17/A143/3# 11	3			l-1/ A143 -4#-3	0
A17/A143/3# 12	4			l-1/ A143 -4#-4	1
A17/A143/3# 13	2			l-1/ A143 -4#-5	1
A17/A143/3# 14	2			l-1/ A143 -4#-6	2
A17/A143/3# 15	2			l-1/ A143 -4#-7	1
A17/A143/3# 16	3			l-1/ A143 -4#-8	2
A17/A143/4# 1	4			l-1/ A143 -4#-9	1
A17/A143/4# 2	2			l-1/ A143 -4#-10	1
A17/A143/4# 3	3			l-1/ A143 -4#-11	1
A17/A143/4# 4	1			l-1/ A143 -4#-12	1
A17/A143/4# 5	2			l-1/ A143 -5#-1	0
A17/A143/4# 6	2			l-1/ A143 -5#-2	1
A17/A143/4# 7	2			l-1/ A143 -5#-3	1
A17/A143/4# 8	2			l-1/ A143 -5#-4	1
A17/A143/4# 9	2			l-1/ A143 -5#-5	1
A17/A143/4# 10	1			l-1/ A143 -5#-6	0
A17/A143/4# 11	2			l-1/ A143 -5#-7	1
A17/A143/4# 12	2			l-1/ A143 -5#-8	1
A17/A143/4# 13	3			l-1/ A143 -5#-9	1
A17/A143/4# 14	3			l-1/ A143 -5#-10	0
A17/A143/4# 15	4			l-1/ A143 -5#-11	1
A17/A143/4# 16	1			l-1/ A143 -5#-12	1
A17/A143/4# 17	3			l-1/ A143 -5#-13	2
A17/A143/4# 18	1			l-1/ A143 -5#-14	1
A17/A143/4# 19	5			l-1/ A143 -5#-15	1
A17/A143/4# 20	4			l-1/ A143 -6#-1	1
A17/A143/4# 21	1			l-1/ A143 -6#-2	0
A17/A143/5# 1	1			l-1/ A143 -6#-3	1
A17/A143/5# 2	1			l-1/ A143 -6#-4	1
A17/A143/5# 3	1			l-1/ A143 -6#-5	2
A17/A143/5# 4	3			l-1/ A143 -6#-6	1
A17/A143/5# 5	1			l-1/ A143 -6#-7	2
A17/A143/5# 6	5			l-1/ A143 -6#-8	1
A17/A143/5# 7	2			l-1/ A143 -7#-1	1
A17/A143/5# 8	3			l-1/ A143 -7#-2	1
				l-1/ A143 -7#-3	1
				l-1/ A143 -7#-4	1
				l-1/ A143 -7#-5	1
				l-1/ A143 -7#-6	1
				l-1/ A143 -7#-7	1
				l-1/ A143 -7#-8	2
				l-1/ A143 -7#-9	1
				l-1/ A143 -7#-10	2
				l-1/ A143 -7#-11	2
A143 is the construct of pVPY:VPY-GFP

## Sheet: Fig7c
Source Data Figure 7c Quantification of VPY-GFP puncta intensities
WT					lin-1
Label	IntDen				Label	IntDen
Image002_ch00.tif	79.18				Image002_ch00.tif	22.099
Image003_ch00.tif	122.206				Image003_ch00.tif	6.308
Image004_ch00.tif	81.643				Image006_ch00.tif	11.491
Image006_ch00.tif	83.838				Image008_ch00.tif	11.663
Image009_ch00.tif	121.422				Image010_ch00.tif	13.403
Image012_ch00.tif	140.247				Image012_ch00.tif	16.311
Image015_ch00.tif	49.682				Image016_ch00.tif	7.18
Image001_ch00.tif	65.207				Image020_ch00.tif	27.083
Image003_ch00.tif	48.584				Image028_ch00.tif	10.71
Image004_ch00.tif	55.23				Image026_ch00.tif	11.783
Image005_ch00.tif	76.881				Image024_ch00.tif	30.783
Image006_ch00.tif	76.057				Image029_ch00.tif	16.268
Image007_ch00.tif	97.705				Image030_ch00.tif	17.119
Image009_ch00.tif	150.478				Image032_ch00.tif	21.953
Image011_ch00.tif	108.161				Image033_ch00.tif	16.431
Image013_ch00.tif	188.376				Image035_ch00.tif	25.722
Image015_ch00.tif	74.005				Image036_ch00.tif	10.541
Image019_ch00.tif	71.935				Image039_ch00.tif	11.497
Image022_ch00.tif	86.377				Image041_ch00.tif	19.698
Image024_ch00.tif	172.666				Image002_ch00.tif	42.861
Image026_ch00.tif	205.365				Image003_ch00.tif	15.211
Image027_ch00.tif	174.895				Image008_ch00.tif	12.838
Image028_ch00.tif	176.325				Image009_ch00.tif	21.699
Image029_ch00.tif	141.112				Image010_ch00.tif	21.439
Image031_ch00.tif	106.091				Image013_ch00.tif	29.529
Image033_ch00.tif	164.918				Image017_ch00.tif	25.598
Image034_ch00.tif	117.038				Image019_ch00.tif	14.848
Image035_ch00.tif	159.385				Image003_ch00.tif	30.988
Image001_ch00.tif	136.107				Image004_ch00.tif	24.382
Image002_ch00.tif	86.925				Image005_ch00.tif	10.281
Image003_ch00.tif	120.042				Image007_ch00.tif	20.577
Image004_ch00.tif	152.057				Image009_ch00.tif	16.971
Image005_ch00.tif	179.579				Image012_ch00.tif	25.588
Image005_ch00.tif	99.562				Image015_ch00.tif	27.548
Image006_ch00.tif	153.636				Image016_ch00.tif	26.83
Image007_ch00.tif	64.172				Image017_ch00.tif	16.824
Image001_ch00.tif	66.242				Image019_ch00.tif	32.078
Image002_ch00.tif	135.59				Image002_ch00.tif	19.229
Image004_ch00.tif	107.644				Image005_ch00.tif	12.972
Image005_ch00.tif	179.895				Image008_ch00.tif	15.126
Image001_ch00.tif	176.965				Image011_ch00.tif	43.143
Image001_ch00.tif	130.414				Image015_ch00.tif	13.646
Image001_ch00.tif	97.293				Image016_ch00.tif	42.637
Image003_ch00.tif	102.468				Image018_ch00.tif	41.714
Image004_ch00.tif	70.9				Image019_ch00.tif	38.103
Image005_ch00.tif	83.838				Image021_ch00.tif	9.92
Image006_ch00.tif	138.177

## Sheet: Fig 10a, 10c & Supp Fig 18
Source Data Figure 10a, 10c, Supplementary Figure 18 Infection phynotyping for WT (R108), vpy-2, lin-4, exo70h-1 and exo70h4-2
3 dpi
3dpi	MC	eIT	IT	rIT	NP	N		3dpi	MC	eIT	IT	rIT	NP	N		3dpi	MC	eIT	IT	rIT	NP	N		3dpi	MC	eIT	IT	rIT	NP	N		3dpi	MC	eIT	IT	rIT	NP	N
R108 -1	6	3	0	0	0	0		vpy-2-1	5	0	0	0	0	0		NF10274-1	2	0	1	1	1	0		NF14802-1	0	1	4	2	3	0		l-4-1	0	0	0	0	0	0
R108 -2	13	9	2	0	1	0		vpy-2-2	1	0	0	0	0	0		NF10274-2	2	0	2	2	2	0		NF14802-2	5	1	0	0	0	0		l-4-2	0	0	0	0	0	0
R108 -3	6	1	0	0	0	0		vpy-2-3	8	0	0	0	0	0		NF10274-3	1	7	2	2	4	0		NF14802-3	3	0	0	0	0	0		l-4-3	0	0	0	0	0	0
R108 -4	0	1	0	0	0	0		vpy-2-4	0	0	0	0	0	0		NF10274-4	6	7	4	3	2	0		NF14802-4	0	0	0	0	0	0		l-4-4	7	2	0	0	0	0
R108 -5	12	18	0	0	1	0		vpy-2-5	1	0	0	0	0	0		NF10274-5	0	0	0	0	0	0		NF14802-5	7	7	0	0	1	0		l-4-5	0	0	0	0	0	0
R108 -6	3	3	0	0	0	0		vpy-2-6	6	0	0	0	0	0		NF10274-6	4	2	0	1	3	0		NF14802-6	14	6	1	1	5	0		l-4-6	2	1	2	0	2	0
R108 -7	5	13	4	0	2	0		vpy-2-7	15	0	0	0	3	0		NF10274-7	2	1	1	0	1	0		NF14802-7	7	6	2	0	2	0		l-4-7	2	0	0	0	0	0
R108 -8	3	5	4	2	3	0		vpy-2-8	5	0	0	0	2	0		NF10274-8	2	2	0	0	4	0		NF14802-8	1	8	3	1	3	0		l-4-8	0	0	0	0	0	0
R108 -9	17	8	2	3	3	0		vpy-2-9	10	0	0	0	3	0		NF10274-9	0	1	0	0	0	0		NF14802-9	1	0	0	0	0	0		l-4-9	0	0	0	0	0	0
R108 -10	9	15	2	1	3	0										NF10274-10	4	5	0	1	1	0		NF14802-10	1	1	0	0	0	0		l-4-10	1	0	0	0	0	0
R108 -11	11	16	3	3	5	0										NF10274-11	2	3	2	3	3	0		NF14802-11	2	2	1	2	1	0		l-4-11	0	0	0	0	0	0
																NF10274-12	6	6	3	0	0	0		NF14802-12	0	0	0	0	0	0		l-4-12	1	0	0	0	0	0
5 dpi
5dpi	MC	eIT	IT	rIT	NP	N	abnormal infection		5dpi	MC	eIT	IT	rIT	NP	N	abnormal infection
R108-1	7	24	19	19	8	0	1		v-2-1	14	1	0	0	5	0	10
R108-2	9	30	7	17	7	0	0		v-2-2	10	0	0	0	3	0	3
R108-3	2	18	16	27	11	0	0		v-2-3	11	1	0	0	2	0	3
R108-4	8	8	5	20	7	0	0		v-2-4	13	1	0	0	2	0	4
R108-5	4	7	4	3	3	0	2		v-2-5	7	2	0	0	2	0	7
R108-6	6	13	5	20	10	0	1		v-2-6	47	3	0	0	11	0	25
R108-7	2	1	7	10	7	1	0		v-2-7	5	0	1	0	1	0	5
R108-8	3	21	11	20	11	0	3		v-2-8	0	0	0	0	0	0	0
R108-9	6	18	5	23	12	0	0		v-2-9	14	2	0	0	3	0	10
R108-10	5	10	0	4	3	0	0		v-2-10	17	3	0	0	6	0	11
R108-11	12	41	16	19	10	0	0		v-2-11	26	3	0	0	5	0	20
5dpi	MC	eIT	IT	rIT	NP	N	abnormal infection		5dpi	MC	eIT	IT	rIT	NP	N	abnormal infection
NF10274-1	5	2	1	2	3	0	3		NF14802-1	4	5	2	7	3	0	3
NF10274-2	5	7	2	8	8	0	2		NF14802-2	7	7	4	14	7	0	2
NF10274-3	13	20	7	15	10	1	19		NF14802-3	1	8	4	6	4	0	3
NF10274-4	6	13	6	10	3	1	3		NF14802-4	11	7	1	1	2	0	1
NF10274-5	12	10	4	23	9	0	9		NF14802-5	9	9	3	19	9	2	8
NF10274-6	3	4	5	7	4	0	1		NF14802-6	10	14	7	14	7	0	6
NF10274-7	12	10	6	8	4	0	4		NF14802-7	0	3	0	8	3	0	1
NF10274-8	4	0	1	4	2	0	3		NF14802-8	5	12	3	11	6	0	13
NF10274-9	25	34	4	3	5	0	5		NF14802-9	4	7	5	13	5	0	4
NF10274-10	2	3	1	6	5	0	4		NF14802-10	5	8	1	11	9	1	6
NF10274-11	0	0	0	2	1	0	2		NF14802-11	3	16	9	13	7	1	7
NF10274-12	7	14	2	10	7	0	10		NF14802-12	6	0	0	3	3	0	5
5dpi	MC	eIT	IT	rIT	NP	N	abnormal infection
l-4 -1	28	0	0	0	4	0	14
l-4 -2	5	0	0	0	0	0	0
l-4 -3	42	0	0	0	6	0	28
l-4 -4	8	0	0	0	0	0	0
l-4 -5	32	0	0	0	4	0	5
l-4 -6	24	0	0	0	4	0	10
l-4 -7	48	0	0	0	7	0	23
l-4 -8	32	1	0	0	6	0	26
l-4 -9	41	0	0	0	8	0	25
l-4 -10	11	0	0	0	2	0	4
l-4 -11	6	0	1	0	1	0	6
l-4 -12	18	0	0	0	3	0	3
10 dpi
10dpi	MC	eIT	IT	rIT	NP	N	eN	abnormal infection		10dpi	MC	eIT	IT	rIT	NP	N	eN	abnormal infection
R108-1	12	19	17	43	7	8	9	9		v-2 -1	155	13	3	0	22	0	0	171
R108-2	14	48	26	55	8	15	0	6		v-2 -2	90	4	1	0	18	0	0	48
R108-3	9	17	1	24	6	4	5	4		v-2 -3	57	8	2	0	14	0	0	53
R108-4	3	8	5	8	1	1	3	1		v-2 -4	134	8	0	0	31	0	0	95
R108-5	1	12	11	21	2	4	6	1		v-2 -5	241	4	1	1	33	0	0	157
R108-6	4	20	9	16	1	4	4	2		v-2 -6	229	13	1	3	53	0	0	202
R108-7	3	6	5	19	4	3	3	4		v-2 -7	83	10	0	0	10	0	0	67
R108-8	3	5	3	12	2	3	5	1		v-2 -8	163	7	3	0	28	0	0	112
R108-9	1	12	7	23	6	2	3	2		v-2 -9	98	6	0	1	22	0	0	85
R108-10	2	7	3	12	3	4	2	2		v-2 -10	176	6	3	0	31	0	0	116
R108-11	11	21	6	25	4	5	3	3
R108-12	2	15	8	11	5	3	1	6
10dpi	MC	eIT	IT	rIT	NP	N	eN	abnormal infection		10dpi	MC	eIT	IT	rIT	NP	N	eN	abnormal infection
NF10274-1	17	29	22	58	7	20	0	24		NF14802-1	18	28	13	64	17	11	0	19
NF10274-2	15	30	37	78	9	20	4	25		NF14802-2	8	13	19	28	8	16	0	15
NF10274-3	4	4	7	19	4	8	0	6		NF14802-3	0	9	34	26	5	5	0	6
NF10274-4	2	2	1	3	1	2	0	1		NF14802-4	19	10	9	16	4	8	0	4
NF10274-5	1	1	0	2	0	2	0	1		NF14802-5	8	14	27	27	5	11	0	8
NF10274-6	5	18	14	39	10	5	5	11		NF14802-6	2	3	1	13	2	5	0	1
NF10274-7	8	44	34	73	19	11	4	21		NF14802-7	14	37	29	62	16	16	0	20
NF10274-8	6	30	13	40	14	8	0	12		NF14802-8	3	2	2	16	4	6	0	1
NF10274-9	8	18	19	36	10	6	0	15		NF14802-9	5	10	13	28	10	5	0	6
NF10274-10	14	11	34	50	16	12	0	19		NF14802-10	4	20	27	48	16	14	0	7
NF10274-11	14	9	9	23	3	8	0	8		NF14802-11	10	11	8	16	5	3	0	5
										NF14802-12	7	14	20	49	10	20	0	10
10dpi	MC	eIT	IT	rIT	NP	N	eN	abnormal infection
l-4-1	135	3	0	0	13	0	0	101
l-4-2	75	21	2	0	27	0	0	71
l-4-3	76	6	0	0	16	0	0	68
l-4-4	134	9	2	0	36	0	0	96
l-4-5	175	11	2	2	28	0	0	140
l-4-6	56	6	0	0	11	0	0	56
l-4-7	71	2	0	0	13	0	0	58
l-4-8	164	6	2	0	28	0	0	123
l-4-9	205	14	1	0	33	0	0	137
l-4-10	99	7	1	0	16	0	0	59
16 dpi
16dpi	MC	eIT	IT	rIT	NP	N	eN	abnormal infection		16dpi	MC	eIT	IT	rIT	NP	N	eN	abnormal infection		eN	abnormal infection
R108-1	2	19	9	43	11	2	15	5		v-2-1	146	9	2	0	29	0	0	97		0	97
R108-2	4	22	13	33	14	0	8	9		v-2-2	456	43	5	0	113	0	0	350		0	350
R108-3	21	56	11	34	20	0	5	28		v-2-3	31	3	0	0	6	0	0	18		0	18
R108-4	2	23	9	21	8	1	8	8		v-2-4	384	34	13	0	71	0	0	286		0	286
R108-5	5	13	6	27	18	0	6	9		v-2-5	390	13	2	0	69	0	0	230		0	230
R108-6	3	12	5	32	20	0	6	7		v-2-6	73	1	0	0	7	0	0	30		0	30
R108-7	1	8	13	19	9	2	8	4		v-2-7	314	21	1	0	65	0	0	206		0	206
R108-8	3	33	18	69	42	0	15	13		v-2-8	171	14	1	0	50	0	0	109		0	109
R108-9	3	9	7	21	10	0	7	6		v-2-9	97	3	0	0	26	0	0	60		0	60
R108-10	9	33	18	32	25	1	4	15		v-2-10	373	33	15	0	93	0	0	335		0	335
16dpi	MC	eIT	IT	rIT	NP	N	eN	abnormal infection					16dpi	MC	eIT	IT	rIT	NP	N	eN	abnormal infection
NF10274-1	14	13	11	39	13	1	7	20					NF14802-1	15	65	62	135	51	2	18	48
NF10274-2	17	52	16	35	15	10	4	36					NF14802-2	1	6	5	5	1	0	2	1
NF10274-3	33	106	56	115	67	0	8	65					NF14802-3	6	28	9	30	25	0	2	14
NF10274-4	15	59	32	75	30	1	8	29					NF14802-4	11	52	32	46	22	2	4	40
NF10274-5	12	27	30	80	37	0	13	29					NF14802-5	14	40	21	75	40	10	6	32
NF10274-6	10	27	9	29	16	1	7	12					NF14802-6	31	113	39	140	55	13	4	62
NF10274-7	17	67	31	65	50	7	9	50					NF14802-7	70	180	126	277	105	3	2	97
NF10274-8	9	49	41	70	38	2	8	38					NF14802-8	24	65	51	161	75	5	9	58
NF10274-9	12	23	5	28	7	1	12	5					NF14802-9	20	39	18	86	44	5	5	40
NF10274-10	5	6	2	18	5	2	8	4					NF14802-10	7	31	18	62	40	0	5	25
16dpi	MC	eIT	IT	rIT	NP	N	eN	abnormal infection
l-4 -1	736	30	7	0	132	0	0	399
l-4 -2	313	55	0	0	64	0	0	267
l-4 -3	458	12	0	0	70	0	0	240
l-4 -4	132	8	1	0	16	0	0	84
l-4 -5	137	12	0	0	26	0	0	78
l-4 -6	249	13	1	0	60	0	0	166
l-4 -7	344	58	3	0	100	0	0	300
l-4 -8	70	5	1	0	28	0	0	29
l-4 -9	292	15	0	0	69	0	0	193
l-4 -10	298	21	0	0	48	0	0	215

## Sheet: Supp Fig 3
Source Data Supplementary Figure 3 Complementation of vpy or lin
lin-1/Empty vector	pink nocules		lin-1/pLjUBQ1:GFP-LIN	pink nodules			vpy-1/pVPY:VPY-GFP	pink nodules		vpy-1/Empty vector	pink nodules
1	0		1	24			1	32		1	0
2	0		2	6			2	52		2	0
3	0		3	36			3	2		3	0
4	0		4	43			4	51		4	0
5	0		5	45			5	36		5	0
6	0		6	58			6	75		6	0
7	0		7	55			7	11		7	0
8	0		8	28			8	30		8	0
9	0		9	78			9	60		9	0
10	0		10	31			10	13		10	0
11	0		11	25			11	16		11	0
12	0		12	3			12	14		12	0
13	0		13	35			13	31		13	0
14	0		14	12			14	22		14	0
15	0		15	41			15	12		15	0
16	0		16	13			16	24		16	0
17	0		17	26			17	0		17	0
18	0		18	60			18	28		18	0
19	0		19	7			19	23		19	0
20	0		20	20			20	0		20	0
21	0		21	37			21	14
22	0		22	24			22	26
23	0		23	32			23	18
24	0		24	54			24	28
25	0		25	78			25	48
26	0		26	8			26	19
27	0		27	7			27	27
28	0		28	17			28	33
29	0		29	42			29	24
30	0		30	12			30	25
31	0		31	25			31	12
32	0		32	13
33	0		33	3
34	0		34	42
35	0		35	30
36	0		36	10
37	0		37	39
38	0		38	43
39	0		39	49
40	0		40	10
41	0		41	55
42	0		42	15
43	0		43	29
44	0		44	30
45	0		45	104
46	0		46	37
47	0		47	69
48	0
49	0
50	0
51	0
52	0
53	0
54	0
55	0
56	0
57	0

## Sheet: Supp Fig 15
Source Data Supplementary Figure 15 Microarray expression of MtEXO70Hs in root hairs
probeset	1dpi C			1dpi Sm			3dpi C			3dpi Sm			5dpi C			5dpi Sm
Mtr.15548.1.S1_at	164.108	139.643	138.003	110.867	97.4072	113.737	170.728	162.333	147.741	149.504	152.424	98.5129	55.2477	42.0552	48.464	80.4598	64.2506	46.6145
Mtr.21216.1.S1_at	394.284	502.577	612.367	521.305	445.836	515.562	386.763	398.673	418.894	853.578	720.062	648.027	341.159	352.16	296.283	462.574	475.043	381.098
Mtr.39635.1.S1_at	1413.46	1456.92	1421.14	1533.1	1590.93	1526.55	1629.9	1537.71	1688.21	1499.93	1632.38	1824.68	2321.99	2129.05	1985.11	1668.21	1768.51	1535.87
Mtr.9702.1.S1_at	1173.27	1252.45	1358.08	1519.44	1593.03	1565.57	1167.79	1181.1	1182.06	1341.87	904.392	1029.06	1706.31	1691.21	1641.42	1318.51	1449.63	1490.84
Mtr.35340.1.S1_at	703.756	753.349	824.883	734.046	878.503	810.48	747.786	690.774	770.463	805.28	675.484	487.37	793.701	1072.35	1034.37	779.934	964.01	948.39
Mtr.49306.1.S1_at	105.407	78.2286	76.5303	144.37	112.889	128.894	95.9067	113.25	94.0896	229.2	138.949	96.3118	64.0665	61.7249	43.7701	118.74	85.4726	82.4952
Mtr.33034.1.S1_at	12.6256	11.5117	13.8731	9.63596	10.4548	10.3436	6.81431	7.16954	5.81769	6.94757	5.49137	6.17926	25.4946	44.4924	42.0499	14.0722	28.9032	21.7032
Mtr.35965.1.S1_at	1730.87	1552.37	1554.95	2045.84	1595.65	1808.53	1466.02	1705.1	1620.07	1306.39	1388.34	1312.17	476.284	375.595	325.861	727.48	397.435	360.264
Mtr.42639.1.S1_at	1033.94	1040.62	946.812	1025.35	780.393	907.151	952.387	972.812	925.649	1023.28	1237.77	886.039	845.095	894.588	910.674	1025.92	855.204	771.895
Mtr.18994.1.S1_at	10.6648	8.90469	11.7	9.87781	14.344	12.0953	12.1051	9.99294	12.5571	11.7976	9.74912	11.802	11.5729	9.87781	10.5201	10.7709	9.68251	9.70522
Mtr.50432.1.S1_at	8.42305	8.77321	9.91451	8.74781	9.69118	8.25498	46.7107	75.1168	49.5129	37.0422	42.9305	20.88	42.9542	40.7334	85.3581	51.4729	53.2662	35.5817
Mtr.30443.1.S1_at	14.5491	13.6077	10.865	15.8584	12.4758	13.3688	15.8254	14.0104	16.6792	11.0319	20.966	12.5767	13.7398	10.7323	9.28977	15.2686	11.452	10.0617
Mtr.41354.1.S1_at	13.6462	12.2144	13.7695	10.8002	10.8698	11.1269	16.8646	10.9624	15.1691	14.6477	12.8686	13.3565	13.3345	16.4268	13.5053	12.8303	12.5325	13.8287
Mtr.50457.1.S1_s_at	791.771	793.953	809.564	803.867	974.651	916.939	639.253	687.606	672.713	561.636	384.711	313.757	699.103	680.397	684.088	540.562	710.281	746.145
Mtr.25168.1.S1_at	87.5212	55.7548	60.2062	79.114	71.1031	70.5779	74.9268	74.1723	72.1485	42.779	42.9734	30.8228	79.1627	88.1451	91.7695	43.041	63.7859	69.7872
Mtr.40790.1.S1_at	869.216	814.925	872.374	988.528	927.14	942.159	889.326	896.809	868.547	859.398	807.02	835.177	1146.87	1162.79	1198.28	980.505	1012.48	998.91
Mtr.1826.1.S1_at	435.891	411.684	399.008	405.431	464.753	466.431	357.173	365.136	408.018	347.577	297.909	168.534	300.939	336.447	361.451	288.606	331.775	308.461
Mtr.41798.1.S1_at	4.39244	4.6346	4.10946	3.70187	4.21213	4.00316	4.07582	4.89268	4.57193	5.96515	5.60822	4.44602	4.86285	4.81246	5.15526	4.28095	4.71825	3.74681

## Sheet: Supp Fig 19
Source Data Supplementary Figure 19 Infection phenotyping of exo70i alleles
R108	MC	eIT	IT	rIT	NP	Nodule
1	22	56	7	15	0	3
2	27	71	35	34	3	6
3	12	17	0	18	1	3
4	5	3	4	8	0	4
5	7	8	2	6	0	4
6	16	12	8	14	1	4
7	7	13	10	9	0	4
8	6	12	4	10	0	3
9	8	10	6	7	0	2
10	13	16	10	21	0	4
11	16	11	8	14	0	3
12	19	35	11	15	4	2
NF4919-3	MC	eIT	IT	rIT	NP	Nodule
1	12	21	11	14	1	4
2	7	4	9	6	0	2
3	7	15	15	18	1	1
4	6	4	5	8	0	5
5	12	4	4	2	0	2
6	9	20	18	27	0	4
7	10	16	6	20	0	4
8	11	22	15	18	0	4
9	12	11	2	7	0	2
10	14	26	10	15	0	2
11	8	12	10	18	1	3
NF11630-7	MC	eIT	IT	rIT	NP	Nodule
1	5	8	2	11	0	2
2	21	53	20	33	4	1
3	21	24	12	25	2	4
4	20	10	5	8	1	2
5	21	8	2	8	1	4
6	13	27	15	20	4	0
7	36	38	9	16	5	1
8	16	14	3	18	3	2
9	32	55	21	46	6	1
10	22	39	7	35	1	7
11	15	31	17	31	6	2
